# Supplementary material for: Molecular Characterization of SQUAMOSA PROMOTER BINDING PROTEIN-LIKE (SPL) Gene Family in Betula luminifera
Source: Front Plant Sci. 2018 May 4;9:608. doi: 10.3389/fpls.2018.00608 (PMC5945835; doi:10.3389/fpls.2018.00608)
Supplement: Supplementary Table S1 — The mapping coordinates of TBLASTN by querying AtSPLs and PtSPLs protein sequences against draft genome of B. luminifera. [file Table_1.XLSX]

## Sheet: Sheet1
Supplementary Table S1 The mapping coordinates of TBLASTN by querying AtSPLs and PtSPLs protein sequences against genome of B.luminifera
Query ID	Subject ID	Query Start	Query End	Subject Start	Subject End	Evalue	Score	Target gene model
AtSPL13	Contig1655	1	149	7861	7439	7.94e-29	124	BlSPL1
AtSPL13	Contig1655	139	192	6465	6304	2.93e-17	88.2
PtSPL14	Contig1655	1	142	7861	7439	4.05e-51	192
PtSPL14	Contig1655	132	185	6465	6304	7.93e-19	93.6
PtSPL14	Contig1655	185	381	5682	5065	1.36e-44	172
PtSPL15	Contig1655	17	158	7861	7439	1.31e-54	201
PtSPL15	Contig1655	148	201	6465	6304	2.99e-17	88.2
PtSPL15	Contig1655	201	321	5682	5305	9.22e-24	108
AtSPL8	Contig948	1	241	118982	119632	3.27e-55	202	BlSPL2
AtSPL8	Contig948	232	264	120220	120318	6.71e-10	65.5
PtSPL21	Contig948	1	228	118982	119632	2.01e-68	240
PtSPL21	Contig948	219	270	120220	120375	1.1e-25	79.7
PtSPL21	Contig948	269	308	120450	120566	1.1e-25	60.1
PtSPL26	Contig948	1	232	118982	119632	3.55e-69	243
PtSPL26	Contig948	223	274	120220	120375	7.51e-27	79.7
PtSPL26	Contig948	273	311	120450	120566	7.51e-27	64.3
AtSPL3	Contig5099	3	104	46784	47083	2.49e-16	80.9	BlSPL3
AtSPL3	Contig5099	90	131	58851	58979	3.71e-10	62.4
AtSPL5	Contig5099	63	113	46931	47083	1.41e-12	71.2
AtSPL5	Contig5099	99	136	58851	58967	1.44e-06	52
PtSPL20	Contig5099	107	171	46892	47086	2.45e-22	102
PtSPL20	Contig5099	156	204	58851	59000	1.01e-09	63.2
AtSPL1	Contig6681	1	152	10458	11060	5.72e-31	137	BlSPL4
AtSPL1	Contig6681	152	211	11378	11560	7.7e-14	81.3
AtSPL1	Contig6681	206	338	12846	13352	1.86e-13	80.1
AtSPL1	Contig6681	358	421	14185	14463	2.07e-22	109
AtSPL1	Contig6681	404	459	14523	14681	5.35e-21	64.3
AtSPL1	Contig6681	459	506	14785	14928	5.35e-21	61.6
AtSPL1	Contig6681	505	559	15168	15326	1.02e-07	61.2
AtSPL1	Contig6681	556	745	16022	16672	1.08e-57	222
AtSPL1	Contig6681	741	880	17886	18323	7.38e-41	168
PtSPL6	Contig6681	631	861	15968	16672	6.13e-91	327
PtSPL6	Contig6681	1	197	10458	11060	7e-65	246
PtSPL6	Contig6681	197	257	11378	11560	1.58e-19	100
PtSPL6	Contig6681	253	430	12837	13352	3.04e-37	157
PtSPL6	Contig6681	452	512	14191	14460	1.68e-22	109
PtSPL6	Contig6681	495	551	14508	14681	2.27e-30	77.4
PtSPL6	Contig6681	551	598	14785	14928	2.27e-30	80.5
PtSPL6	Contig6681	597	649	15168	15326	4.52e-11	72.4
PtSPL6	Contig6681	857	1003	17886	18323	6.99e-46	186
PtSPL7	Contig6681	1	197	10458	11060	2.65e-70	263
PtSPL7	Contig6681	197	257	11378	11560	5.59e-19	98.2
PtSPL7	Contig6681	253	401	12837	13352	6.28e-36	153
PtSPL7	Contig6681	423	482	14191	14457	2.69e-23	112
PtSPL7	Contig6681	497	522	14604	14681	3.02e-25	59.3
PtSPL7	Contig6681	522	569	14785	14928	3.02e-25	81.6
PtSPL7	Contig6681	568	620	15168	15326	3.71e-13	79.3
PtSPL7	Contig6681	617	831	16022	16672	5.44e-80	293
PtSPL7	Contig6681	827	973	17886	18323	3.6e-48	192
AtSPL16	Contig3786	1	161	82481	83080	5.8e-25	118	BlSPL5
AtSPL16	Contig3786	119	229	83049	83384	6.57e-73	73.9
AtSPL16	Contig3786	226	598	83459	84946	6.57e-73	226
AtSPL16	Contig3786	598	655	85259	85450	3.38e-07	59.7
AtSPL16	Contig3786	643	693	85479	85631	7.72e-65	46.2
AtSPL16	Contig3786	691	886	85729	86337	7.72e-65	227
AtSPL16	Contig3786	886	1020	87310	87735	5.02e-24	115
PtSPL2	Contig3786	1	193	82481	83080	7.82e-42	173
PtSPL2	Contig3786	151	260	83049	83384	1.17e-82	93.2
PtSPL2	Contig3786	257	521	83459	84253	1.17e-82	239
PtSPL2	Contig3786	538	651	84446	84997	8.11e-29	130
PtSPL2	Contig3786	638	687	85256	85408	1.32e-111	80.9
PtSPL2	Contig3786	684	734	85479	85631	1.32e-111	73.9
PtSPL2	Contig3786	732	934	85729	86337	1.32e-111	296
PtSPL2	Contig3786	934	1073	87310	87735	9.21e-41	169
PtSPL9	Contig3786	1	192	82481	83080	1.5e-47	191
PtSPL9	Contig3786	150	259	83049	83384	3.65e-94	92.8
PtSPL9	Contig3786	256	520	83459	84253	3.65e-94	278
PtSPL9	Contig3786	539	650	84452	84997	4.43e-36	154
PtSPL9	Contig3786	637	686	85256	85408	2.13e-99	80.5
PtSPL9	Contig3786	683	733	85479	85631	2.13e-99	70.9
PtSPL9	Contig3786	731	933	85729	86337	2.13e-99	258
PtSPL9	Contig3786	933	1072	87310	87735	7.7e-53	208
AtSPL2	Contig5069	1	215	30787	31467	5.14e-33	138	BlSPL6
AtSPL2	Contig5069	210	245	31684	31791	4.35e-09	63.5
PtSPL11	Contig5069	1	233	30769	31467	1.55e-61	223
PtSPL11	Contig5069	228	278	31684	31839	1.66e-14	80.9
PtSPL11	Contig5069	277	359	33446	33691	1.6e-11	71.2
PtSPL19	Contig5069	1	227	30787	31467	1.61e-53	201
PtSPL19	Contig5069	222	270	31684	31836	1.92e-12	74.7
PtSPL19	Contig5069	271	363	33455	33724	1.52e-11	71.6
PtSPL19	Contig5069	358	445	34627	34896	6.11e-10	66.6
AtSPL10	Contig289	113	222	245727	246053	1.36e-29	127	BlSPL7
AtSPL10	Contig289	220	251	246243	246338	3.5e-07	57.4
PtSPL29	Contig289	1	218	245388	246053	4.68e-60	221
PtSPL29	Contig289	216	297	246243	246467	3.12e-14	80.5
PtSPL29	Contig289	270	359	246736	247011	7.45e-21	101
PtSPL29	Contig289	355	472	250446	250799	1.29e-28	125
AtSPL9	Contig1990	73	120	155455	155598	2.2e-18	92	BlSPL8
AtSPL9	Contig1990	114	168	160445	160603	7.66e-13	75.1
AtSPL9	Contig1990	238	375	160962	161342	1.88e-09	64.3
PtSPL17	Contig1990	32	128	155302	155598	2.93e-26	117
PtSPL17	Contig1990	122	174	160445	160603	6.7e-77	87
PtSPL17	Contig1990	169	382	160704	161342	6.7e-77	224
AtSPL2	Contig4117	117	245	55649	55152	8.63e-20	97.1	BlSPL9
AtSPL4	Contig4117	54	127	55499	55161	1.29e-16	83.2
PtSPL14	Contig4117	1	185	55775	55104	1.08e-43	170
PtSPL14	Contig4117	185	361	54533	53943	7.92e-06	53.1
AtSPL7	Contig597	12	184	222176	221682	1.67e-35	151	BlSPL10
AtSPL7	Contig597	179	244	221240	221043	3.75e-11	72.4
AtSPL7	Contig597	219	317	220983	220699	5.75e-31	39.7
AtSPL7	Contig597	318	345	220598	220515	5.75e-31	64.3
AtSPL7	Contig597	339	382	220429	220298	5.75e-31	75.9
AtSPL7	Contig597	378	418	218062	217940	2.47e-06	56.6
AtSPL7	Contig597	418	473	215782	215615	1.05e-10	70.9
AtSPL7	Contig597	463	515	214789	214622	3.75e-08	62.4
AtSPL7	Contig597	508	698	213813	213229	2.98e-29	131
AtSPL7	Contig597	711	794	209915	209664	1.14e-11	73.9
PtSPL3	Contig597	27	179	222137	221682	2.47e-41	169
PtSPL3	Contig597	237	314	220911	220699	3.26e-37	63.5
PtSPL3	Contig597	315	342	220598	220515	3.26e-37	64.7
PtSPL3	Contig597	339	379	220420	220298	3.26e-37	72.8
PtSPL3	Contig597	415	469	215779	215615	1.03e-14	84
PtSPL3	Contig597	459	512	214789	214622	5.64e-09	65.1
PtSPL3	Contig597	512	692	213792	213223	9.7e-37	154
PtSPL3	Contig597	713	781	209879	209646	1.31e-07	60.5
PtSPL4	Contig597	27	179	222137	221682	9.87e-33	142
PtSPL4	Contig597	242	314	220896	220699	7.3e-36	57
PtSPL4	Contig597	315	342	220598	220515	7.3e-36	65.1
PtSPL4	Contig597	339	379	220420	220298	7.3e-36	74.3
PtSPL4	Contig597	415	469	215779	215615	1.62e-14	83.2
PtSPL4	Contig597	459	512	214789	214622	7.75e-09	64.7
PtSPL4	Contig597	512	661	213792	213319	5.2e-33	143
PtSPL4	Contig597	715	793	209879	209643	2.58e-18	95.5
AtSPL8	Contig35	185	235	916603	916451	9.91e-14	77	BlSPL11
AtSPL8	Contig35	234	261	915316	915233	6.88e-06	52.8
AtSPL9	Contig35	70	121	916606	916451	2.91e-14	79.3
AtSPL9	Contig35	120	154	915316	915212	2.78e-07	57.8
PtSPL12	Contig35	1	212	917134	916451	1.25e-62	230
PtSPL12	Contig35	189	257	915385	915179	2.15e-14	81.3
PtSPL12	Contig35	255	504	913409	912660	2.01e-62	229
PtSPL13	Contig35	24	240	917146	916451	2.73e-58	219
PtSPL13	Contig35	239	284	915316	915182	4.27e-13	77.8
PtSPL13	Contig35	283	541	913409	912642	1.46e-57	217
AtSPL1	Contig67	1	211	535533	534604	4.3e-46	185	BlSPL12
AtSPL1	Contig67	368	421	532387	532226	7.9e-21	73.6
AtSPL1	Contig67	419	459	532148	532026	7.9e-21	52
AtSPL1	Contig67	558	741	530120	529476	1.37e-50	199
AtSPL1	Contig67	741	881	528608	528156	6.12e-32	140
PtSPL1	Contig67	1	240	535533	534652	9.42e-93	333
PtSPL1	Contig67	261	474	533827	533201	4.17e-36	154
PtSPL1	Contig67	484	538	532387	532223	7.41e-22	75.5
PtSPL1	Contig67	535	575	532148	532026	7.41e-22	53.9
PtSPL1	Contig67	575	622	531745	531602	4.24e-09	65.9
PtSPL1	Contig67	622	690	531444	531247	2.04e-16	90.1
PtSPL1	Contig67	672	882	530120	529476	3.55e-79	292
PtSPL1	Contig67	882	1030	528608	528156	8.7e-47	189
PtSPL5	Contig67	1	240	535533	534652	4.11e-84	307
PtSPL5	Contig67	260	486	533830	533162	4.63e-44	180
PtSPL5	Contig67	475	501	532514	532434	7.23e-06	55.5
PtSPL5	Contig67	485	539	532387	532223	4.43e-25	79
PtSPL5	Contig67	536	576	532148	532026	4.43e-25	61.2
PtSPL5	Contig67	576	623	531745	531602	1.7e-09	67.4
PtSPL5	Contig67	623	691	531444	531247	1.31e-14	84.3
PtSPL5	Contig67	673	887	530120	529476	4.92e-87	316
PtSPL5	Contig67	887	1035	528608	528156	2.15e-48	194
AtSPL6	Contig5103	108	177	3018	3254	1.84e-23	108	BlSPL13
AtSPL6	Contig5103	170	217	3912	4055	3.73e-09	63.9
PtSPL28	Contig5103	1	222	2709	3206	2.9e-30	131
PtSPL28	Contig5103	222	274	3912	4070	6.21e-17	89.7
PtSPL28	Contig5103	268	544	4857	5702	4.22e-60	224
AtSPL3	Contig783	54	101	209104	208961	2.23e-11	66.2	BlSPL14
AtSPL3	Contig783	100	131	208477	208382	3.96e-07	53.1
AtSPL5	Contig783	63	110	209104	208961	7.4e-12	68.9
AtSPL5	Contig783	109	136	208477	208394	2.75e-06	51.2
PtSPL16	Contig783	60	107	209104	208961	3.33e-12	68.9
PtSPL16	Contig783	106	141	208477	208370	2.82e-09	60.1
PtSPL20	Contig783	120	167	209104	208961	3.94e-13	73.9
PtSPL20	Contig783	166	201	208477	208370	4.31e-06	52
AtSPL9	Contig7528	72	120	4392	4538	7.53e-14	78.2	BlSPL15
AtSPL9	Contig7528	84	161	6869	7099	3.75e-07	57
PtSPL20	Contig7528	1	166	4101	4538	8.36e-28	118
PtSPL20	Contig7528	166	244	6971	7180	9.55e-16	82
PtSPL23	Contig7528	61	110	4389	4538	2.28e-15	78.6
PtSPL23	Contig7528	78	148	6878	7090	3.36e-12	68.9
AtSPL5	Contig7124	63	109	20714	20574	1.8e-11	67.8	BlSPL16
AtSPL5	Contig7124	109	136	20279	20196	2.56e-06	51.2
PtSPL8	Contig7124	2	214	21221	20574	3.05e-55	204
PtSPL8	Contig7124	214	252	20279	20163	6.85e-10	66.2
PtSPL8	Contig7124	256	319	16411	16220	2.22e-10	67.8
PtSPL8	Contig7124	323	398	15978	15751	7.36e-13	75.5
PtSPL27	Contig7124	2	221	21221	20574	1.31e-54	202
PtSPL27	Contig7124	221	260	20279	20160	3.63e-11	70.1
PtSPL27	Contig7124	263	323	16411	16229	1.81e-09	64.7
PtSPL27	Contig7124	328	408	15993	15751	1.2e-15	84.3
AtSPL5	Contig150	61	110	105304	105453	5.34e-14	75.5	BlSPL17
AtSPL5	Contig150	109	136	107172	107255	2.67e-08	57.8
PtSPL24	Contig150	75	124	105304	105453	2.79e-19	92
PtSPL24	Contig150	123	201	107172	107402	3.31e-34	135
PtSPL25	Contig150	75	124	105304	105453	2.79e-19	92
PtSPL25	Contig150	123	201	107172	107402	3.31e-34	135
AtSPL13	Contig2036	97	147	173108	172956	1.76e-17	89	BlSPL18
AtSPL13	Contig2036	147	198	172400	172242	6.99e-14	77.8
PtSPL18	Contig2036	73	133	173138	172956	1.1e-22	105
PtSPL18	Contig2036	133	376	172400	171534	1.4e-59	216
