# Supplementary material for: Molecular Characterization of SQUAMOSA PROMOTER BINDING PROTEIN-LIKE (SPL) Gene Family in Betula luminifera
Source: Front Plant Sci. 2018 May 4;9:608. doi: 10.3389/fpls.2018.00608 (PMC5945835; doi:10.3389/fpls.2018.00608)
Supplement: Supplementary Table S2 — The predicted and corrected gene models of BlSPL genes. [file Table_2.XLSX]

## Sheet: Sheet1
Supplementary Table S2 The predicted and corrected gene models of BlSPL genes
Gene model	Status	Genomic Sequence	Length (bp)	Start	End	Strand	Feature
BlSPL1	Corrected	Contig1655	499	8360	7862	-	5'-UTR
		Contig1655	416	7861	7446	-	CDS
		Contig1655	134	6439	6306	-	CDS
		Contig1655	620	5681	5062	-	CDS
		Contig1655	225	5061	4837	-	3'-UTR
	Predicted	Contig1655	38	7899	7862	-	5'-UTR
		Contig1655	416	7861	7446	-	CDS
		Contig1655	134	6439	6306	-	CDS
		Contig1655	620	5681	5062	-	CDS
		Contig1655	394	5061	4668	-	3'-UTR
BlSPL2	Corrected	Contig948	174	118808	118981	+	5'-UTR
		Contig948	629	118982	119610	+	CDS
		Contig948	149	120228	120376	+	CDS
		Contig948	152	120466	120617	+	CDS
		Contig948	212	120618	120829	+	3'-UTR
	Predicted	Contig948	114	118838	118951	+	5'-UTR
		Contig948	659	118952	119610	+	CDS
		Contig948	149	120228	120376	+	CDS
		Contig948	152	120466	120617	+	CDS
		Contig948	338	120618	120955	+	3'-UTR
BlSPL3	Corrected	Contig5099	5	46779	46783	+	5'-UTR
		Contig5099	287	46784	47070	+	CDS
		Contig5099	118	58886	59003	+	CDS
		Contig5099	310	59004	59313	+	3'-UTR
	Predicted	Contig5099	269	46515	46783	+	5'-UTR
		Contig5099	324	46784	47107	+	CDS
		Contig5099	167	47108	47274	+	3'-UTR
BlSPL4	Corrected	Contig6681	675	9783	10457	+	5'-UTR
		Contig6681	602	10458	11059	+	CDS
		Contig6681	182	11380	11561	+	CDS
		Contig6681	560	12853	13412	+	CDS
		Contig6681	75	14188	14262	+	CDS
		Contig6681	108	14350	14457	+	CDS
		Contig6681	121	14562	14682	+	CDS
		Contig6681	144	14786	14929	+	CDS
		Contig6681	151	15173	15323	+	CDS
		Contig6681	622	16031	16652	+	CDS
		Contig6681	444	17886	18329	+	CDS
		Contig6681	486	18330	18815	+	3'-UTR
	Predicted	Contig6681	315	9021	9335	+	5'-UTR
		Contig6681	141	9336	9476	+	CDS
		Contig6681	596	10464	11059	+	CDS
		Contig6681	182	11380	11561	+	CDS
		Contig6681	560	12853	13412	+	CDS
		Contig6681	48	13957	14004	+	CDS
		Contig6681	108	14350	14457	+	CDS
		Contig6681	118	14562	14679	+	CDS
		Contig6681	142	14786	14927	+	CDS
		Contig6681	151	15173	15323	+	CDS
		Contig6681	645	16031	16675	+	CDS
		Contig6681	242	16676	16917	+	3'-UTR
BlSPL5	Corrected	Contig3786	330	82151	82480	+	5'-UTR
		Contig3786	596	82481	83076	+	CDS
		Contig3786	197	83177	83373	+	CDS
		Contig3786	842	83460	84301	+	CDS
		Contig3786	75	84449	84523	+	CDS
		Contig3786	108	84635	84742	+	CDS
		Contig3786	118	84827	84944	+	CDS
		Contig3786	136	85260	85395	+	CDS
		Contig3786	145	85481	85625	+	CDS
		Contig3786	602	85733	86334	+	CDS
		Contig3786	430	87310	87739	+	CDS
		Contig3786	655	87739	88393	+	3'-UTR
	Predicted	Contig3786	319	82162	82480	+	5'-UTR
		Contig3786	596	82481	83076	+	CDS
		Contig3786	197	83177	83373	+	CDS
		Contig3786	842	83460	84301	+	CDS
		Contig3786	75	84449	84523	+	CDS
		Contig3786	108	84635	84742	+	CDS
		Contig3786	118	84827	84944	+	CDS
		Contig3786	136	85260	85395	+	CDS
		Contig3786	145	85481	85625	+	CDS
		Contig3786	654	85681	86334	+	CDS
		Contig3786	413	87310	87722	+	CDS
		Contig3786	85	87834	87918	+	CDS
		Contig3786	298	87919	88216	+	3'-UTR
BlSPL6	Corrected	Contig5069	515	30254	30768	+	5'-UTR
		Contig5069	698	30769	31466	+	CDS
		Contig5069	137	31701	31837	+	CDS
		Contig5069	264	33456	33719	+	CDS
		Contig5069	344	34640	34983	+	CDS
		Contig5069	171	34984	35154	+	3'-UTR
	Predicted	Contig5069	599	29151	29749	+	5'-UTR
		Contig5069	94	29750	29843	+	CDS
		Contig5069	676	30791	31466	+	CDS
		Contig5069	137	31701	31837	+	CDS
		Contig5069	264	33456	33719	+	CDS
		Contig5069	344	34640	34983	+	CDS
		Contig5069	520	34984	35503	+	3'-UTR
BlSPL7	Corrected	Contig289	636	244752	245387	+	5'-UTR
		Contig289	665	245388	246052	+	CDS
		Contig289	137	246251	246387	+	CDS
		Contig289	258	246749	247006	+	CDS
		Contig289	347	250456	250802	+	CDS
		Contig289	208	250803	251010	+	3'-UTR
	Predicted	Contig289	1117	244271	245387	+	5'-UTR
		Contig289	704	245388	246091	+	CDS
		Contig289	137	246251	246387	+	CDS
		Contig289	258	246749	247006	+	CDS
		Contig289	134	247314	247447	+	CDS
		Contig289	771	247448	248218	+	3'-UTR
BlSPL8	Corrected	Contig1990	380	154835	155226	+	5'-UTR
		Contig1990	371	155227	155597	+	CDS
		Contig1990	143	160465	160607	+	CDS
		Contig1990	620	160726	161345	+	CDS
		Contig1990	324	161346	161669	+	3'-UTR
	Predicted	Contig1990	780	154447	155226	+	5'-UTR
		Contig1990	371	155227	155597	+	CDS
		Contig1990	74	157510	157583	+	CDS
		Contig1990	272	159461	159732	+	CDS
		Contig1990	336	159733	160068	+	3'-UTR
BlSPL9	Corrected	Contig4117	54	55829	55776	-	5'-UTR
		Contig4117	416	55775	55360	-	CDS
		Contig4117	137	55242	55106	-	CDS
		Contig4117	620	54532	53913	-	CDS
		Contig4117	386	53912	53527	-	3'-UTR
	Predicted	Contig4117	575	56350	55776	-	5'-UTR
		Contig4117	416	55775	55360	-	CDS
		Contig4117	137	55242	55106	-	CDS
		Contig4117	620	54532	53913	-	CDS
		Contig4117	519	53912	53394	-	3'-UTR
BlSPL10	Corrected	Contig597	345	222575	222231	-	5'-UTR
		Contig597	548	222230	221683	-	CDS
		Contig597	173	221223	221051	-	CDS
		Contig597	206	220904	220699	-	CDS
		Contig597	75	220598	220524	-	CDS
		Contig597	108	220417	220310	-	CDS
		Contig597	118	218059	217942	-	CDS
		Contig597	136	215781	215646	-	CDS
		Contig597	163	214787	214625	-	CDS
		Contig597	570	213792	213223	-	CDS
		Contig597	306	209945	209640	-	CDS
		Contig597	433	209639	209207	-	3'-UTR
	Predicted	Contig597	1536	223766	222231	-	5'-UTR
		Contig597	548	222230	221683	-	CDS
		Contig597	173	221223	221051	-	CDS
		Contig597	206	220904	220699	-	CDS
		Contig597	108	220417	220310	-	CDS
		Contig597	118	218059	217942	-	CDS
		Contig597	38	216905	216868	-	CDS
		Contig597	268	216113	215846	-	CDS
		Contig597	136	215781	215646	-	CDS
		Contig597	163	214787	214625	-	CDS
		Contig597	96	214562	214467	-	CDS
		Contig597	570	213792	213223	-	CDS
		Contig597	41	212739	212699	-	CDS
		Contig597	109	212343	212235	-	CDS
		Contig597	244	212236	211993	-	3'-UTR
BlSPL11	Corrected	Contig35	436	917396	916961	-	5'-UTR
		Contig35	506	916960	916455	-	CDS
		Contig35	104	915314	915211	-	CDS
		Contig35	779	913402	912624	-	CDS
		Contig35	269	912628	912360	-	3'-UTR
	Predicted	Contig35	1024	918104	917081	-	5'-UTR
		Contig35	626	917080	916455	-	CDS
		Contig35	104	915314	915211	-	CDS
		Contig35	710	913402	912693	-	CDS
		Contig35	45	912129	912085	-	CDS
		Contig36	133	912128	911996	-	3'-UTR
BlSPL12	Corrected	Contig67	33	535419	535387	-	5'-UTR
		Contig67	440	535386	534947	-	CDS
		Contig67	182	534784	534603	-	CDS
		Contig67	638	533838	533201	-	CDS
		Contig67	75	532511	532437	-	CDS
		Contig67	108	532339	532232	-	CDS
		Contig67	118	532145	532028	-	CDS
		Contig67	142	531744	531603	-	CDS
		Contig67	151	531442	531292	-	CDS
		Contig67	639	530117	529479	-	CDS
		Contig67	456	528608	528153	-	CDS
		Contig67	281	528152	527872	-	3'-UTR
	Predicted	Contig67	982	536515	535534	-	5'-UTR
		Contig67	587	535533	534947	-	CDS
		Contig67	182	534784	534603	-	CDS
		Contig67	638	533838	533201	-	CDS
		Contig67	75	532511	532437	-	CDS
		Contig67	108	532339	532232	-	CDS
		Contig67	118	532145	532028	-	CDS
		Contig67	142	531744	531603	-	CDS
		Contig67	151	531442	531292	-	CDS
		Contig67	639	530117	529479	-	CDS
		Contig67	456	528608	528153	-	CDS
		Contig67	298	528152	527855	-	3'-UTR
BlSPL13	Corrected	Contig5103	162	2547	2708	+	5'-UTR
		Contig5103	497	2709	3205	+	CDS
		Contig5103	137	3914	4050	+	CDS
		Contig5103	869	4867	5735	+	CDS
		Contig5103	271	5736	6006	+	3'-UTR
	Predicted	Contig5103	747	1962	2708	+	5'-UTR
		Contig5103	497	2709	3205	+	CDS
		Contig5103	137	3914	4050	+	CDS
		Contig5103	869	4867	5735	+	CDS
		Contig5103	449	5736	6184	+	3'-UTR
BlSPL14	Corrected	Contig783	222	209593	209372	-	5'-UTR
		Contig783	407	209371	208965	-	CDS
		Contig783	223	208472	208250	-	CDS
		Contig783	289	208249	207961	-	3'-UTR
	Predicted	Contig783	100	209601	209502	-	5'-UTR
		Contig783	537	209501	208965	-	CDS
		Contig783	162	208475	208314	-	CDS
		Contig783	353	208313	207961	-	3'-UTR
BlSPL15	Corrected	Contig7528	35	4066	4100	+	5'-UTR
		Contig7528	439	4101	4539	+	CDS
		Contig7528	209	6972	7180	+	CDS
		Contig7528	332	7181	7512	+	3'-UTR
	Predicted	Contig7528	905	3196	4100	+	5'-UTR
		Contig7528	416	4101	4516	+	CDS
		Contig7528	166	6972	7137	+	CDS
		Contig7528	84	7433	7516	+	CDS
		Contig7528	118	7517	7634	+	3'-UTR
BlSPL16	Corrected	Contig7124	248	21499	21252	-	5'-UTR
		Contig7124	679	21251	20573	-	CDS
		Contig7124	119	20277	20159	-	CDS
		Contig7124	188	16411	16224	-	CDS
		Contig7124	259	16006	15748	-	CDS
		Contig7124	250	15747	15498	-	3'-UTR
	Predicted	Contig7124	18	21269	21252	-	5'-UTR
		Contig7124	677	21251	20575	-	CDS
		Contig7124	119	20277	20159	-	CDS
		Contig7124	181	16404	16224	-	CDS
		Contig7124	259	16006	15748	-	CDS
		Contig7124	256	15747	15492	-	3'-UTR
BlSPL17	Corrected	Contig150	514	104643	105156	+	5'-UTR
		Contig150	293	105157	105449	+	CDS
		Contig150	235	107174	107408	+	CDS
		Contig150	415	107409	107823	+	3'-UTR
	Predicted	Contig150	872	104285	105156	+	5'-UTR
		Contig150	293	105157	105449	+	CDS
		Contig150	334	107075	107408	+	CDS
		Contig150	263	107409	107671	+	3'-UTR
BlSPL18	Corrected	Contig2036	637	173805	173169	-	5'-UTR
		Contig2036	211	173168	172958	-	CDS
		Contig2036	136	172396	172261	-	CDS
		Contig2036	628	172161	171534	-	CDS
		Contig2036	293	171530	171238	-	3'-UTR
	Predicted	Contig2036	300	173446	173147	-	5'-UTR
		Contig2036	189	173146	172958	-	CDS
		Contig2036	270	172532	172263	-	CDS
		Contig2036	624	172154	171531	-	CDS
		Contig2036	202	171530	171329	-	3'-UTR
