# Supplementary material for: Molecular Characterization of SQUAMOSA PROMOTER BINDING PROTEIN-LIKE (SPL) Gene Family in Betula luminifera
Source: Front Plant Sci. 2018 May 4;9:608. doi: 10.3389/fpls.2018.00608 (PMC5945835; doi:10.3389/fpls.2018.00608)
Supplement: Supplementary Table S3 — Primer names and their sequences used for gene cloning. [file Table_3.xlsx]

## Sheet: Sheet1
Supplementary Table S3. Primer names and their sequences used for gene cloning
Gene name	Primer	Sequence (5'-3')
BlSPL1	5'-RACE	AGTCTGTGGGAGTAAGCACAGCTT
	3'-RACE	ATGGATCACAGGCAAACGGAAC
	Full length RT-PCR	ACATGGGGAAAGTCGTTGGAAGTC
	Full length RT-PCR	AACAGATGGACAACAAGAGCAACG
BlSPL2	5'-RACE	TTGGGTGTAGGGGTCGAAGATTTG
	3'-RACE	ACTCCGGAGCATACTCAACGTC
	Full length RT-PCR	CTTGATGTGCACGCCATTGTAGAG
	Full length RT-PCR	CCTCCATTTCTACAACAGCACGT
BlSPL3	5'-RACE	CGACCTGGCAAGTCGACGGAGT
	3'-RACE	TGCCTAACAGCATTTGGCACCATAC
	Full length RT-PCR	TGCAAAATGGAAGCAAGCAGAG
	Full length RT-PCR	CAAATGGAGCACAAGTGATCAGT
BlSPL4	5'-RACE	ACTACATGGATCATGGCCCTCAT
	3'-RACE	CTTCAGGTGGGAACTGTTGGACT
	Full length RT-PCR	GATTCATGGAGGCTAGATTTGGAGATG
	Full length RT-PCR	CTCAGCATGTCCCATAGTCCAACA
BlSPL5	5'-RACE	GATGAATATGGGAGGAGCCACCT
	3'-RACE	GGTGTTGCACATCCAGATGGAG
	Full length RT-PCR	GGAGGACATGTGGCTGCACTTGAC
	Full length RT-PCR	CTACATTGTGCCATACTGCAAATCCT
BlSPL6	5'-RACE	CACCAGAGCCAGATGAAGGCTCAAGTG
	3'-RACE	TCCAGCTGTTCAAAGCACCATACGAGT
	Full length RT-PCR	TGAAGGGTGCAGTGACCAGTTGCT
	Full length RT-PCR	GAGTCACATAGACCTGTCTGCAAGCA
BlSPL7	5'-RACE	GATGGCTACCTGGCACGATCAATG
	3'-RACE	AGCCAATGCTCTAGACCAACTCATGC
	Full length RT-PCR	CAAAGCCTCCTCCTGGTGGCTACAAC
	Full length RT-PCR	TGGCTCCACCGGCCTTGCAGCGATTTC
BlSPL8	5'-RACE	GAAGAAGTGGGTGGTGGTGATGGAG
	3'-RACE	GCAGATGCACTGGTCACTTTGAGTGTC
	Full length RT-PCR	AGAAGGTGCGTATGGAAATGGGTTC
	Full length RT-PCR	GACACTCAAAGTGACCAGTGCATCT
BlSPL9	5'-RACE	TCAAACTCCCCCAGGGAATGGAATC
	3'-RACE	TCGGATTTAGATCGGGTGCAATGAGC
	Full length RT-PCR	GATGGACTGGGACTGGAGGGAGC
	Full length RT-PCR	ACCTAACTATCCAACAAGGCATCAAG
BlSPL10	5'-RACE	GGAGGTTCAGTGAATTATGGAAGCCT
	3'-RACE	TGTTTCTAGGGCAATCTTCAGCTCTC
	Full length RT-PCR	GGAGGTTCAGTGAATTATGGAAGCCT
	Full length RT-PCR	GGCTCAATCCACTGCTAGATTCTGTC
BlSPL11	5'-RACE	CCATCTCCATGGCATTGGGAAACAAC
	3'-RACE	TGCATCAACCGTCCAGGAATTACCTG
	Full length RT-PCR	CATGGAACTCTTGGATTTGGGATTCT
	Full length RT-PCR	TTAACCTTGTTGGTTGCACACTGCT
BlSPL12	5'-RACE	CAAACCTTGAGATCCCTCCAGTAATGCAG
	3'-RACE	TGTGTGTGCGTGGCTTTGCTCT
	Full length RT-PCR	GCTACTCCACTGAATTCTATGCCATCAG
	Full length RT-PCR	AGCCTACACATAGCCACCTTAGCTTG
BlSPL13	5'-RACE	CAGAGACTCGACTCATGCCGTAATGG
	3'-RACE	CGTCAACCGTTCAAGGATTATCGAG
	Full length RT-PCR	GTTGCATGACATGGAGTCTTGGAAC
	Full length RT-PCR	TAAGTGATCCGCAGGCAACAGAAAG
BlSPL14	5'-RACE	GCTCGCAAACCTTATGGCGCTTGTG
	3'-RACE	GCATTCTCTTTGATCGGCAGCCTGCT
	Full length RT-PCR	GTTCTCACACCCAGAAGCTCTAG
	Full length RT-PCR	CCTTAACACTTCAATCCTAGGCTC
BlSPL15	5'-RACE	TCTCATCTGGAGATGCTTGTAACTG
	3'-RACE	AACCTGCAGTAGACCCTCTTTTCC
	Full length RT-PCR	ATGGAGCTTGTGGTCCTCTCCTCCT
	Full length RT-PCR	CTAAAGGCATATTCCGCATAGCATAG
BlSPL16	5'-RACE	ATCATGAGCGCTCTTCCTTCTTCGCT
	3'-RACE	TTCCCGAACAACATGGTTGGAATCG
	Full length RT-PCR	CATGGAATGGAGGATCTAGGCGAGGT
	Full length RT-PCR	TGGTACCGATTCCAACCATGTTGTTCG
BlSPL17	5'-RACE	TGAGTGAGGGAATTAGGACCACATGGT
	3'-RACE	CAAGGGCACAGGCAGTCATCAGTTG
	Full length RT-PCR	AGCCACCTCCCTCCACCACACAC
	Full length RT-PCR	GATAATGCCCTAATCAAGGGGCAAGG
BlSPL18	5'-RACE	TCCCAGGGAATGGAACCTGCTGCAC
	3'-RACE	ATGGAGTCATCATCATCATCAGGAT
	Full length RT-PCR	TATCTGCAATCGGACAGCTTGGAAGT
	Full length RT-PCR	AAGCTAACAGTTCACGAGGGAGAGCT
