# Supplementary material for: Molecular Characterization of SQUAMOSA PROMOTER BINDING PROTEIN-LIKE (SPL) Gene Family in Betula luminifera
Source: Front Plant Sci. 2018 May 4;9:608. doi: 10.3389/fpls.2018.00608 (PMC5945835; doi:10.3389/fpls.2018.00608)
Supplement: Supplementary Table S4 — Primer names and their sequences used for 5' RLM-RACE. [file Table_4.XLSX]

## Sheet: Sheet1
Supplementary Table S4. Primer names and their sequences used for 5' RLM-RACE
Gene name	Primer	Sequence (5'-3')
BlSPL1	NestR1	TGGACAACAAGAGCAACGGCAACAAGGT
	NestR2	TGCCACTGGAAACCAGAACTGAATCCA
BlSPL3	NestR1	GCAAATGGAGCACAAGTGATCAGTGACA
	NestR2	TGAATAGCAACCACCAGTAAGGCACAGT
BlSPL6	NestR1	GGCTGCTGCCATTGTTGGTTGAACTTA
	NestR2	TGTTCTGATGAAGCATGTGGCAAGCCT
BlSPL7	NestR1	TGGCTCCACCGGCCTTGCAGCGATTTC
	NestR2	AATGCGTGCGGGACTCAGGCGGTGGTT
BlSPL8	NestR1	CCATGTATTGCCTCCTACCCTGTTGAGA
	NestR2	CGAGCTGCTTGGAAATTCAGTAACAAC
BlSPL9	NestR1	GAAGCCTTGGTGAGACCTAACTATCCA
	NestR2	AGGCCTGCAGAAGACTTGTCCTTTATGC
BlSPL11	NestR1	CCATCTCCATGGCATTGGGAAACAAC
	NestR2	AATCTGGGGACTAGCCATTGGAC
BlSPL13	NestR1	CAGAGACTCGACTCATGCCGTAATGG
	NestR2	GATGGCTACCTGGCACGATCAATG
BlSPL15	NestR1	GGCTAAAGGCATATTCCGCATAGCATAG
	NestR2	TGGCCGAGGAGGTCGTTATTGATG
BlSPL16	NestR1	TGGTACCGATTCCAACCATGTTGTTCG
	NestR2	CGGTCTCGGTCCAAAATGAGCTGC
BlSPL17	NestR1	GATAATGCCCTAATCAAGGGGCAAGG
	NestR2	TGCTTAGCCACATGCTAGCTAGTTTG
BlSPL18	NestR1	CTGGGAATGGAGGTTGGCATTGCT
	NestR2	AGCCATTGTAGTGCAGACTGGGGACT
