# Supplementary material for: Molecular Characterization of SQUAMOSA PROMOTER BINDING PROTEIN-LIKE (SPL) Gene Family in Betula luminifera
Source: Front Plant Sci. 2018 May 4;9:608. doi: 10.3389/fpls.2018.00608 (PMC5945835; doi:10.3389/fpls.2018.00608)
Supplement: Supplementary Table S5 — Primer names and their sequences used for qRT-PCR. [file Table_5.XLSX]

## Sheet: Sheet1
Supplementary Table S5. Primer names and their sequences used for qRT-PCR
Gene name	Primer	Sequence (5'-3')
BlSPL1	qRT-PCR	CTCGGTTTCACCCACATAGCTCA
	qRT-PCR	TGATCCATCAGACCCCATGTGA
BlSPL2	qRT-PCR	CAATCCCAGCTCTACCACTCGTTC
	qRT-PCR	GAGACACTGCCTCTTCACTCTTCG
BlSPL3	qRT-PCR	ACTCCATCTCTATATAAGGGCTCTC
	qRT-PCR	TGAATAGCAACCACCAGTAAGGCACAGT
BlSPL4	qRT-PCR	GTGTCGGTGTACTGTTTCTGGACTCT
	qRT-PCR	CTACCAAAGAAGCACAAGCCCAG
BlSPL5	qRT-PCR	TCAATGCTTGCCATAGCTGCTGT
	qRT-PCR	TGACACTACATTGTGCCATACTGC
BlSPL6	qRT-PCR	CCGATTCTTGGGGTTCACACGAGTC
	qRT-PCR	TGTTCTGATGAAGCATGTGGCAAGCCT
BlSPL7	qRT-PCR	AGCCAATGCTCTAGACCAACTCATGC
	qRT-PCR	AATGCGTGCGGGACTCAGGCGGTGGTT
BlSPL8	qRT-PCR	CTCCGGGAGAATGCTTCACAGGAGT
	qRT-PCR	CGAGCTGCTTGGAAATTCAGTAACAAC
BlSPL9	qRT-PCR	CAATCTATTGACGTGGGTTGTGCTCTC
	qRT-PCR	AGGCCTGCAGAAGACTTGTCCTTTATGC
BlSPL10	qRT-PCR	TGCCACTGTTTGTCTAGGGATATGTG
	qRT-PCR	GGCTCAATCCACTGCTAGATTCTGTC
BlSPL11	qRT-PCR	CCATCTCCATGGCATTGGGAAACAAC
	qRT-PCR	AATCTGGGGACTAGCCATTGGAC
BlSPL12	qRT-PCR	TGTGTGTGCGTGGCTTTGCTCT
	qRT-PCR	AGCCTACACATAGCCACCTTAGCTTG
BlSPL13	qRT-PCR	CGTCAACCGTTCAAGGATTATCGAG
	qRT-PCR	GATGGCTACCTGGCACGATCAATG
BlSPL14	qRT-PCR	AACCCATACAGAACTTCGGGCAGAG
	qRT-PCR	AATGCTTCATATTTGGGCTCCCTTG
BlSPL15	qRT-PCR	CATTTGCTCCACCAATACTATTCCTC
	qRT-PCR	TAAAGCTTATCATTTCACCACCTCCC
BlSPL16	qRT-PCR	CACCGATCTTCTCTCTTCTTCTTCTT
	qRT-PCR	ACTATTACTATTCTGCCCCCTGTTAC
BlSPL17	qRT-PCR	GCTGAGTCTCATGCAGAAGGC
	qRT-PCR	CTGGAAATGCTTGTAAGTGGAGTTC
BlSPL18	qRT-PCR	CCATCAGGCCAAATCGAAAACA
	qRT-PCR	CAGTCCTTAGTCCCCAGTCTGCACT
BlRGA	qRT-PCR	GAATCCTCCACCATCACCTCCATC
	qRT-PCR	CGGGAATAGCTTTGAGATCGTAATCG
BlRGL	qRT-PCR	CTCAGCAGCAACAGATTGAGACCAC
	qRT-PCR	TGGGTACACAGCAGAGCCAGGAAT
EF1α	qRT-PCR	GAATAAGATGGATGAGCCTACCGT
	qRT-PCR	CAGACCAGATATTGGCAGGAACT
BlmiR156	Revese transcription	GTCGTATCCAGTGCAGGGTCCGAGGTATTCGCACTGGATACGACGTGCTC
	qRT-PCR	GCGGCGGTGACAGAAGAGAGT
	qRT-PCR	GTGCAGGGTCCGAGGT
Bl-5.8S rRNA	qRT-PCR	TGCGGGAGGTGAATCTTGTCT
	qRT-PCR/reverse transcription	CACACCAAGTATCGCATTTCGC
