# Supplementary material for: Molecular Characterization of SQUAMOSA PROMOTER BINDING PROTEIN-LIKE (SPL) Gene Family in Betula luminifera
Source: Front Plant Sci. 2018 May 4;9:608. doi: 10.3389/fpls.2018.00608 (PMC5945835; doi:10.3389/fpls.2018.00608)
Supplement: Supplementary Table S6 — Primer names and their sequences used for ORF cloning. [file Table_6.XLSX]

## Sheet: Sheet1
Supplementary Table S6. Primer names and their sequences used for ORF cloning
Gene name	Primer	Sequence (5'-3')
BlSPL1	ORF-F	ATGGACTGGCACTTGAAAGCATC
	ORF-R	CTCCCAATGAAATGGAAGTGTT
BlSPL2	ORF-F	ATGCTGGACTACGAATGGGGGA
	ORF-R	ACCACTTGGGAAAAAGAGTGAAC
BlSPL3	ORF-F	ATGGAAGCAAGCAGAGCCGAG
	ORF-R	ATTGGAGCCTTCTCTATGGAAG
BlSPL4	ORF-F	ATGGAGGCTAGATTTGGAGATGGAG
	ORF-R	GCATGTCCCATAGTCCAACAGT
BlSPL5	ORF-F	ATGGAGGAGGCAGGTACGCAGG
	ORF-R	ATTGTGCCATACTGCAAATCCT
BlSPL6	ORF-F	ATGAGCCCCTTGTTGCTGATGGA
	ORF-R	ATCCAATTGGTTGGAACAAAAGC
BlSPL7	ORF-F	ATGGACTGGAACTCGAAAACTGCCT
	ORF-R	GTTGATTTGATTGGAATAAAAGC
BlSPL8	ORF-F	ATGGAAATGGGTTCGGGTTCTCTG
	ORF-R	AAGTGACCAGTGCATCTGCTG
BlSPL9	ORF-F	ATGGACTGGGACTGGAGGGAGC
	ORF-R	ACTATCCAACAAGGCATCAAG
BlSPL10	ORF-F	ATGGAAGCCTCACCACGCGCAG
	ORF-R	GATTCTGTCAAACAAACACCTGC
BlSPL11	ORF-F	ATGGAACTCTTGGATTTGGGATTCT
	ORF-R	ACCTTGTTGGTTGCACACTGCT
BlSPL12	ORF-F	ATGCCATCAGATTGTAGGAGTAGG
	ORF-R	GCTTGCCCCGTACTCCAACCGT
BlSPL13	ORF-F	ATGGAGTCTTGGAACTGCGTTTCT
	ORF-R	AGTGATCCGCAGGCAACAGAAAG
BlSPL14	ORF-F	ATGGCCACAAGATCTTTCGAGAAAG
	ORF-R	TTTACTGCAAGAATGCTTCATATTTGGG
BlSPL15	ORF-F	ATGGAGCTTGTGGTCCTCTCCTCCT
	ORF-R	TCTCATCTGGAGATGCTTGTAACTG
BlSPL16	ORF-F	ATGGAGATTGGCGGGAACATGTTTG
	ORF-R	GATTTCATGGGTTCCATGAAAGGAG
BlSPL17	ORF-F	ATGAATCTGGGCAAGGTTGATGG
	ORF-R	TCTGATCTGGAAATGCTTGTAAGTGG
BlSPL18	ORF-F	ATGGAGTCATCATCATCATCAGGAT
	ORF-R	CTCCCACAAGAAGGAATGTGTATGG
