# Supplementary material for: Molecular Characterization of SQUAMOSA PROMOTER BINDING PROTEIN-LIKE (SPL) Gene Family in Betula luminifera
Source: Front Plant Sci. 2018 May 4;9:608. doi: 10.3389/fpls.2018.00608 (PMC5945835; doi:10.3389/fpls.2018.00608)
Supplement: Supplementary Table S9 — Cis-elements in the promoter region of 18 BlSPL genes. [file Table_9.XLSX]

## Sheet: Sheet1
Supplementary Table S9. Cis-elements in the promoter region of 18 BlSPL genes
Cis-elements	BlSPL1	BlSPL2	BlSPL3	BlSPL4	BlSPL5	BlSPL6	BlSPL7	BlSPL8	BlSPL9	BlSPL10	BlSPL11	BlSPL12	BlSPL13	BlSPL14	BlSPL15	BlSPL16	BlSPL17	BlSPL18	Function	Function Group
AT-rich element						1				1			1						Binding site of ATBP-1	Binding site specific response element
MBS		2	2	2	1	4	3	2		2	1	3	1		2	3	2		MYB binding site involved in drought-inducibility	Binding site specific response element
MBSI										1									MYB binding site involved in flavonoid biosynthetic genes regulation	Binding site specific response element
MBSII				1															MYB binding site involved in flavonoid biosynthetic genes regulation	Binding site specific response element
MRE	1				2					1				1					MYB binding site involved in light responsiveness	Binding site specific response element
CCAAT-box				1	1					1						1			MYBHv1 binding site	Binding site specific response element
HD-Zip 3					1														Protein binding site	Binding site specific response element
Box III																	2		Protein binding site,light responsiveness	Binding site specific response element
circadian	1		2	1	1	2					4	1	3		1		2	1	Circadian control	Circadian
box E						1									1				Cis-element for induction upon fungal elicitation	Elicitor specific responsive element
EIRE											1								Elicitor-responsive element	Elicitor specific responsive element
Box-W1		3		3		1	1	1	1				1		2	1	2		Fungal elicitor responsive element	Elicitor specific responsive element
ABRE		1	2		3					1		3			2	4	4		Abscisic acid responsiveness	Hormone responsive element
AuxRR-core								2	2						1	1			Auxin responsiveness	Hormone responsive element
TGA-element	1	1						1		1	1					1			Auxin-responsive element	Hormone responsive element
ERE	1			1				1	1										Ethylene-responsive element	Hormone responsive element
GARE-motif	2	3	1		2	1	2		4		1	2	2	1	1	1			Gibberellin-responsive element	Hormone responsive element
P-box					1	1			1		1				1			1	Gibberellin-responsive element	Hormone responsive element
TATC-box					1														Gibberellin-responsiveness	Hormone responsive element
CGTCA-motif					1	1	2	1		4			1			2	5		MeJA-responsiveness	Hormone responsive element
TGACG-motif					1	1	2	1		4			1			2	5		MeJA-responsiveness	Hormone responsive element
TCA-element	1				1	2	1	1	3		2			1				5	Salicylic acid responsiveness	Hormone responsive element
AE-box	1	2									2		1				1		Light response	Light responsive element
Box 4	1	2	1	2	1	1	1	2	2		3	5	2	3		6	2		Light response	Light responsive element
3-AF1 binding site		1						1					1	1					Light responsive element	Light responsive element
AAAC-motif						1													Light responsive element	Light responsive element
Box I	2	2		1			1	1	1		1		2	1			1	1	Light responsive element	Light responsive element
box II												7	1						Light responsive element	Light responsive element
Box II													1						Light responsive element	Light responsive element
CATT-motif								1					1	1	1	2			Light responsive element	Light responsive element
chs-CMA1a			1	1															Light responsive element	Light responsive element
chs-CMA2b	1						1				1				1		1		Light responsive element	Light responsive element
GAG-motif	3	2	1	1	2			3		2	2		1	1		1	1	2	Light responsive element	Light responsive element
GA-motif	1	1			1			1	3		2			1			1		Light responsive element	Light responsive element
Gap-box														1					Light responsive element	Light responsive element
GATA-motif					2		1	1				1					2	2	Light responsive element	Light responsive element
GT1-motif	1		1			1	1		3				1	2	1	2	2		Light responsive element	Light responsive element
GTGGC-motif													1						Light responsive element	Light responsive element
H-box											1								Light responsive element	Light responsive element
I-box	1		2		1		3			1	2	1	1				1		Light responsive element	Light responsive element
LAMP-element					1												1	1	Light responsive element	Light responsive element
MNF1								1				1							Light responsive element	Light responsive element
rbcS-CMA7a	1																		Light responsive element	Light responsive element
Sp1	2	11	1	2	1	1	3	1		1		1			1	1	4	1	Light responsive element	Light responsive element
TCCC-motif							1					1		2			1		Light responsive element	Light responsive element
TCT-motif		2	1				1						1		1	1		1	Light responsive element	Light responsive element
TGG-motif							1												Light responsive element	Light responsive element
ACE			2							1					1				Light responsiveness	Light responsive element
AT1-motif								1		1									Light responsiveness	Light responsive element
ATCC-motif				1															Light responsiveness	Light responsive element
ATC-motif			1									1							Light responsiveness	Light responsive element
ATCT-motif					1									1					Light responsiveness	Light responsive element
G-Box			2		1	1				1		3	1		1	4	5		Light responsiveness	Light responsive element
G-box			4	4		1	1	2		1		4	2	1	2	6	8		Light responsiveness	Light responsive element
ATGCAAAT motif		1													1	2			Associated to the TGAGTCA motif	plant tissue-specific element
E2Fa																		1	Cell cycle	plant tissue-specific element
E2Fb	1																		Cell cycle	plant tissue-specific element
MSA-like		1																	Cell cycle regulation	plant tissue-specific element
HD-Zip 2							1					1							Control of leaf morphology development	plant tissue-specific element
HD-Zip 1							1					1							Differentiation of the palisade mesophyll cells	plant tissue-specific element
GCN4_motif	1		1			1	2		1					1	1		2		Endosperm expression	plant tissue-specific element
Skn-1_motif		1	3	1	2	2		2	6	1		4	1	1	2		5	1	Endosperm expression	plant tissue-specific element
CAT-box	2	1	1			1	1		1										Meristem expression	plant tissue-specific element
CCGTCC-box																	1		Meristem specific activation	plant tissue-specific element
NON-box				1															Meristem specific activation	plant tissue-specific element
AC-I			1	2			1												Negative regulation of phloem expression	plant tissue-specific element
AC-II							1		1	2							4		Negative regulation of phloem expression	plant tissue-specific element
motif I			1																Root specific	plant tissue-specific element
as1																1			Root-specific expression	plant tissue-specific element
as-2-box		1		1								1							Shoot-specific expression and light responsiveness	plant tissue-specific element
O2-site				1	1			1	2	1	1						2		Zein metabolism regulation	plant tissue-specific element
ARE	5		2	1	3	3	1		1		1	1	2	1	4	1	4	3	Anaerobic Response Element	Stress responsive element
TC-rich repeats	1	1		1		1		3		1	1	1		3	1			1	Defense and stress responsiveness	Stress responsive element
HSE	1		1	2	2	2		2	1	5		1	1	8	1	1	1	4	Heat stress responsiveness	Stress responsive element
LTR					1			1											Low-temperature responsiveness	Stress responsive element
box S				1		1	1										1		Wounding and pathogen responsievness	Stress responsive element
GCC box		1																	Wounding and pathogen responsievness	Stress responsive element
W box		3		3		1	1	1	2				1		2	1	2		Wounding and pathogen responsievness	Stress responsive element
WUN-motif										1		1							Wound-responsive element	Stress responsive element
A-box																	1		Cis-acting regulatory element	Transcription regulation element
5UTR Py-rich stretch		3	1	2		3	1	10	1	1	9	6	8	2		1		5	Conferring high transcription levels	Transcription regulation element
TA-rich region																9			Enhancer of transcription	Transcription regulation element
AAGAA-motif	3	3	1		1	1	3	2	2	1	2		3	1		1		4	Unknown
CTAG-motif						1							1						Unknown
F-box				1	1													1	Unknown
TATCCAT/C-motif	1		1				1										1		Unknown
TCCACCT-motif		1	1			1													Unknown
Unnamed__1	1	2	2	1	2			1		1				1	1	2	1		Unknown
Unnamed__11							1									1		2	Unknown
Unnamed__13								2	1			1							Unknown
Unnamed__2		1			1														Unknown
Unnamed__3		2	2	1	2			1		1				1	1	2	1		Unknown
Unnamed__4		5	6	11	11	11		10	6	9	12	11	6	11	9	10	11	4	Unknown
Unnamed__6		1				1	1												Unknown
Unnamed__8					1														Unknown
