# Supplementary material for: Molecular Characterization of SQUAMOSA PROMOTER BINDING PROTEIN-LIKE (SPL) Gene Family in Betula luminifera
Source: Front Plant Sci. 2018 May 4;9:608. doi: 10.3389/fpls.2018.00608 (PMC5945835; doi:10.3389/fpls.2018.00608)
Supplement: Supplementary Table S10 — The pearson's correlation coefficients between expressions of two DELLA and BlSPL genes. [file Table_10.XLSX]

## Sheet: Sheet1
			Supplementary Table S10. The pearson's correlation coefficients between expressions of two DELLA and BlSPL genes
Sample		BlSPL1	BlSPL2	BlSPL3	BlSPL4	BlSPL5	BlSPL6	BlSPL7	BlSPL8	BlSPL9	BlSPL10	BlSPL11	BlSPL12	BlSPL13	BlSPL14	BlSPL15	BlSPL16	BlSPL17	BlSPL18
In different tissues/organs	BlRGA	0.402989	0.334387	-0.262806	0.946**	0.874**	-0.0466869	-0.267532	-0.0983223	-0.115233	0.402989	0.112104	-0.0913194	0.337264	-0.296269	-0.213656	-0.340608	-0.180932	-0.260088
	BlRGL	0.418026	-0.0338424	0.0957462	0.488295	0.651**	-0.110724	0.0820685	-0.0831833	0.110161	0.418026	-0.143034	-0.357987	0.0500646	0.0626821	-0.0380067	-0.0522657	0.148609	0.0271375
In different ages	BlRGA	0.307587	-0.0393642	0.302039	0.572645	0.579582	0.348925	0.207199	0.277948	0.279114	0.05355	-0.376145	0.17305	0.0975987	0.2006	0.120932	0.304872	0.107816	0.354327
	BlRGL	0.795*	0.273428	0.717146	0.0697088	0.131596	0.873*	0.927**	0.971**	0.958**	0.579157	0.492543	0.924**	0.936**	0.610401	0.319855	0.559844	0.369785	0.199416
		The correlation analysis was performed using SPSS 22.0 (IBM). *, significance level below 0.05 (p<0.05); **, significance level below 0.01 (p<0.01).
